# Supplementary material for: ITGAV Promotes the Progression of Head and Neck Squamous Cell Carcinoma
Source: Curr Oncol. 2024 Mar 1;31(3):1311–22. doi: 10.3390/curroncol31030099 (PMC10969037; doi:10.3390/curroncol31030099)
Supplement: Supplementary file 1 [file curroncol-31-00099-s001.zip]

Archive with 34 entries (29 files):
- __MACOSX/._supplemental figures
- __MACOSX/supplemental figures/
- __MACOSX/supplemental figures/._.DS_Store
- __MACOSX/supplemental figures/._Figure S1
- __MACOSX/supplemental figures/._Figure S2
- __MACOSX/supplemental figures/Figure S1/
- __MACOSX/supplemental figures/Figure S1/._CHOL.tiff
- __MACOSX/supplemental figures/Figure S1/._LIHC.tiff
- __MACOSX/supplemental figures/Figure S1/._LUSC.tiff
- __MACOSX/supplemental figures/Figure S1/._STAD.tiff
- __MACOSX/supplemental figures/Figure S2/
- __MACOSX/supplemental figures/Figure S2/._.DS_Store
- __MACOSX/supplemental figures/Figure S2/._BLCA p.tiff
- __MACOSX/supplemental figures/Figure S2/._COAD p.tiff
- __MACOSX/supplemental figures/Figure S2/._ESCA p.tiff
- __MACOSX/supplemental figures/Figure S2/._LIHC p.tiff
- __MACOSX/supplemental figures/Figure S2/._PAAD p.tiff
- __MACOSX/supplemental figures/Figure S2/._SARC p.tiff
- __MACOSX/supplemental figures/Figure S2/._STAD p.tiff
- supplemental figures/.DS_Store
- supplemental figures/Figure S1/
- supplemental figures/Figure S1/CHOL.tiff
- supplemental figures/Figure S1/LIHC.tiff
- supplemental figures/Figure S1/LUSC.tiff
- supplemental figures/Figure S1/STAD.tiff
- supplemental figures/Figure S2/
- supplemental figures/Figure S2/.DS_Store
- supplemental figures/Figure S2/BLCA p.tiff
- supplemental figures/Figure S2/COAD p.tiff
- supplemental figures/Figure S2/ESCA p.tiff
- supplemental figures/Figure S2/LIHC p.tiff
- supplemental figures/Figure S2/PAAD p.tiff
- supplemental figures/Figure S2/SARC p.tiff
- supplemental figures/Figure S2/STAD p.tiff
